# Supplementary material for: Investigating gait-responsive somatosensory cueing from a wearable device to improve walking in Parkinson’s disease
Source: Biomed Eng Online. 2023 Nov 16;22:108. doi: 10.1186/s12938-023-01167-y (PMC10652624; doi:10.1186/s12938-023-01167-y)
Supplement: Supplementary file 1 — Additional file 1: Study data sets. [file 12938_2023_1167_MOESM1_ESM.xlsx]

## Sheet: Stage A video
Individual Observer Scores	Observer A	P0	P1	P2	P3	P4	P5	P6	P7	P8	P9	P11			Observer B	P0	P1	P2	P3	P4	P5	P6	P7	P8	P9	P11			Observer C	P0	P1	P2	P3	P4	P5	P6	P7	P8	P9	P11			Intervention	Observer A	Observer B	Observer C
Step frequency total	ND	123.04	92.75	85.48	111.79	119.46	100.37	91.59	95.41	103.6	94.45	108.22			ND	124.841	91.7825	86.397	105.748	116.7	101.719	89.2185	92.8241	104.449	93.2619	99.9093			ND	117.856	89.6548	83.1555	105.849	121.732	101.122	89.1132	93.0925	106.586	96.544	110.962			ND	102.378	100.623	101.424
Step frequency total	NC	118.81	103.48	73.72	115.41	120.06	92.9	90.89	96.38	107.7	40.85	107.81			NC	122.058	102.238	71.0355	111.076	118.258	91.6598	88.4408	96.0413	105.548	37.6976	104.177			NC	124.277	100.092	70.6319	111.104	118.723	90.9989	91.8888	96.4532	106.362	38.5184	109.637			NC	97.0918	95.2936	96.2443
Step frequency total	RC	119.01	98.1	86.59	92.05	99.2	94.81	78.24	65.67	93.14	64.84	110.2			RC	110.802	97.7488	73.5846	101.851	105.1	95.4613	85.8281	75.0381	90.3594	65.7076	109.182			RC	115.222	97.0748	87.3211	93.4244	101.457	92.7514	73.4447	61.665	90.1879	63.1343	111.099			RC	91.0773	91.8785	89.7074
Step frequency total	CC	104.56	95.08	84.32	75.72	102.12	88.7	86.34	90.85	83.68	73.36	95.87			CC	104.506	89.504	79.1518	72.3859	103.199	83.9427	84.548	89.8666	79.9649	82.8873	96.9406			CC	104.635	93.8558	83.7927	73.1564	103.706	85.2207	84.6327	89.7613	80.5082	71.4196	96.3315			CC	89.1455	87.8997	87.9109
Mean Observer Scores		P0	P1	P2	P3	P4	P5	P6	P7	P8	P9	P11
Step frequency total	ND	121.912	91.3958	85.0109	107.796	119.298	101.071	89.9739	93.7755	104.879	94.752	106.364
Step frequency total	NC	121.715	101.937	71.7958	112.53	119.014	91.8529	90.4065	96.2915	106.537	39.022	107.208
Step frequency total	RC	115.011	97.6412	82.4985	95.7753	101.919	94.3409	79.1709	67.4577	91.2291	64.5606	110.16
Step frequency total	CC	104.567	92.8133	82.4215	73.7541	103.008	85.9545	85.1736	90.1593	81.3844	75.889	96.3807
Individual Observer Scores	Observer A	P0	P1	P2	P3	P4	P5	P6	P7	P8	P9	P11			Observer B	P0	P1	P2	P3	P4	P5	P6	P7	P8	P9	P11			Observer C	P0	P1	P2	P3	P4	P5	P6	P7	P8	P9	P11			Intervention	Observer A	Observer B	Observer C
Completion time (total)	ND	79.851	168.704	257.888	53.279	36.308	123.168	31.848	34.153	25.622	209.056	86.656			ND	78.642	169.76	258.355	54.327	36.842	124.133	32.909	33.593	25.646	211.767	85.036			ND	78.528	170.32	258.16	55.294	36.227	125.9	32.942	34.525	25.613	210.292	84.92			ND	100.594	101.001	101.156
Completion time (total)	NC	82.298	171.336	253.864	52.018	48.935	127.44	29.217	36.07	20.139	214.6	88.224			NC	81.345	170.36	252.444	51.6	49.306	128.444	29.476	36.05	19.991	216.898	87.695			NC	82.204	171.362	251.457	52.132	48.156	129.562	30.445	37.548	20.59	217.299	86.472			NC	102.195	102.146	102.475
Completion time (total)	RC	81.056	148.8	233.312	32.882	38.566	100.4	27.816	27.642	23.662	171.584	83.968			RC	80.414	146.92	234.578	32.797	38.839	100.25	28.075	27.586	23.65	171.213	84.149			RC	80.714	146.491	234.19	33.396	37.823	102.203	27.776	28.217	23.95	171.213	84.249			RC	88.1535	88.0428	88.202
Completion time (total)	CC	85.594	132.64	229.256	42.422	41.362	112.864	27.111	30.997	21.411	201.06	75.488			CC	85.258	133.72	231.709	42.779	42.71	111.862	27.999	31.046	22.638	202.763	76.356			CC	84.006	131.52	231.532	42.181	41.467	110.571	27.966	30.414	22.438	201.647	75.311			CC	90.9277	91.7127	90.823
Mean Observer Scores		P0	P1	P2	P3	P4	P5	P6	P7	P8	P9	P11
Completion time (total)	ND	79.007	169.595	258.134	54.3	36.459	124.4	32.5663	34.0903	25.627	210.372	85.5373
Completion time (total)	NC	81.949	171.019	252.588	51.9167	48.799	128.482	29.7127	36.556	20.24	216.266	87.4637
Completion time (total)	RC	80.728	147.404	234.027	33.025	38.4093	100.951	27.889	27.815	23.754	171.337	84.122
Completion time (total)	CC	84.9527	132.627	230.832	42.4607	41.8463	111.766	27.692	30.819	22.1623	201.823	75.7183
Individual Observer Scores	Observer A	P0	P1	P2	P3	P4	P5	P6	P7	P8	P9	P11			Observer B	P0	P1	P2	P3	P4	P5	P6	P7	P8	P9	P11			Observer C	P0	P1	P2	P3	P4	P5	P6	P7	P8	P9	P11			Intervention	Observer A	Observer B	Observer C
Symmetry (total)	ND	0.061494	0.245962	0.213788	0.031132	0.077631	0.044277	0.068156	0.058213	0.013967	0.0715845	0.0769605			ND	0.104092	0.256892	0.257891	0.0588565	0.06067	0.0743726	0.025492	0.14226	0.029836	0.210382	0.121885			ND	0.0746983	0.0818177	0.171268	0.109768	0.0750885	0.10191	0.026188	0.16509	0.079288	0.12074	0.100491			ND	0.0875604	0.122057	0.100577
Symmetry (total)	NC	0.0930974	0.108622	0.29068	0.061806	0.073316	0.0461842	0.034054	0.00010343	0.060571	0.297175	0.0659021			NC	0.103719	0.0857737	0.24632	0.101656	0.0535385	0.120657	0.0098482	0.14503	0.10289	0.421395	0.129604			NC	0.0905356	0.0714893	0.266797	0.0373995	0.075741	0.084848	0.0666065	0.0023612	0.0081689	0.0946795	0.0837555			NC	0.102865	0.138221	0.0802166
Symmetry (total)	RC	0.104129	0.0900922	0.210801	0.0490635	0.0902465	0.0442504	0.022513	0.020865	0.044142	0.31324	0.10061			RC	0.136126	0.0842127	0.215096	0.0355155	0.103555	0.111966	0.059339	0.025835	0.037358	0.38764	0.0836132			RC	0.116227	0.0766721	0.147831	0.0478335	0.0634315	0.105493	0.04298	0.063312	0.0001126	0.109522	0.133825			RC	0.0990867	0.116387	0.0824763
Symmetry (total)	CC	0.0996624	0.113	0.224827	0.0378275	0.101673	0.0441979	0.0054572	0.050054	0.14346	0.172037	0.07119			CC	0.140964	0.0490409	0.171082	0.0470235	0.0922585	0.0775859	0.10052	0.18337	0.011936	0.149554	0.0450622			CC	0.0769482	0.0483193	0.218552	0.0597565	0.0312349	0.0521899	0.093871	0.018495	0.014989	0.0592504	0.08745			CC	0.0966715	0.0971271	0.069187
Mean Observer Scores		P0	P1	P2	P3	P4	P5	P6	P7	P8	P9	P11
Symmetry (total)	ND	0.0800948	0.19489	0.214316	0.0665857	0.0711298	0.0735199	0.0399453	0.121854	0.0410303	0.134235	0.0997788
Symmetry (total)	NC	0.095784	0.0886284	0.267932	0.0669537	0.0675318	0.0838964	0.0368362	0.0491649	0.05721	0.271083	0.0930873
Symmetry (total)	RC	0.118827	0.083659	0.191243	0.0441375	0.0857443	0.0872366	0.0416107	0.0366707	0.0272042	0.270134	0.106016
Symmetry (total)	CC	0.105858	0.0701201	0.204821	0.0482025	0.0750556	0.0579912	0.0666161	0.083973	0.056795	0.126947	0.0679007
Individual Observer Scores	Observer A	P0	P1	P2	P3	P4	P5	P6	P7	P8	P9	P11			Observer B	P0	P1	P2	P3	P4	P5	P6	P7	P8	P9	P11			Observer C	P0	P1	P2	P3	P4	P5	P6	P7	P8	P9	P11			Intervention	Observer A	Observer B	Observer C
No. Freezes (total)	ND	3	11	44	0	0	4	1	2	0	23	0			ND	5	12	36	0	0	4	0	0	0	35	3			ND	2	8	25	0	0	5	0	1	0	23				ND	8	8.63636	6.4
No. Freezes (total)	NC	5	7	48	0	0	3	1	2	0	28	0			NC	5	8	45	0	0	3	1	0	0	30	2			NC	2	7	32	0	0	3	0	0	0	19	1			NC	8.54545	8.54545	5.81818
No. Freezes (total)	RC	7	6	34	0	0	4	1	2	0	30	0			RC	9	6	32	0	0	5	0	1	0	27	2			RC	2	3	26	0	0	7	0	0	0	18	0			RC	7.63636	7.45455	5.09091
No. Freezes (total)	CC	8	7	34	0	0	3	0	0	0	17	0			CC	2	9	34	0	0	1	0	0	0	27	1			CC	2	4	25	0	0	2	0	0	0	19	1			CC	6.27273	6.72727	4.81818
Mean Observer Scores		P0	P1	P2	P3	P4	P5	P6	P7	P8	P9	P11
No. Freezes (total)	ND	3.33333	10.3333	35	0	0	4.33333	0.333333	1	0	27	1.5
No. Freezes (total)	NC	4	7.33333	41.6667	0	0	3	0.666667	0.666667	0	25.6667	1
No. Freezes (total)	RC	6	5	30.6667	0	0	5.33333	0.333333	1	0	25	0.666667
No. Freezes (total)	CC	4	6.66667	31	0	0	2	0	0	0	21	0.666667
Individual Observer Scores	Observer A	P0	P1	P2	P3	P4	P5	P6	P7	P8	P9	P11			Observer B	P0	P1	P2	P3	P4	P5	P6	P7	P8	P9	P11			Observer C	P0	P1	P2	P3	P4	P5	P6	P7	P8	P9	P11			Intervention	Observer A	Observer B	Observer C
Freeze time total (secs)	ND	1.44	44.256	58.752	0	0	8.192	0.432	2.16	0	73.92	0			ND	3.661	48.92	80.747	0	0	8.385	0	0	0	64.746	48.631			ND	1.63	56.88	100.067	0	0	11.612	0	1.098	0	91.839	0			ND	17.1956	23.19	23.9205
Freeze time total (secs)	NC	5.184	23.488	60.448	0	0	10.504	0.764	1.86	0	51.784	0			NC	4.325	32.88	93.17	0	0	8.852	1.896	0	0	82.006	3.295			NC	2.395	32.8	110.961	0	0	16.136	0	0	0	112.065	0			NC	14.0029	20.584	24.9415
Freeze time total (secs)	RC	5.344	9.984	38.528	0	0	4.544	0.398	1.993	0	62.048	0			RC	7.019	16.08	62.429	0	0	7.619	0	0.433	0	54.215	3.396			RC	2.029	8.92	59.865	0	0	10.88	0	0	0	92.005	0			RC	11.1672	13.7446	15.7908
Freeze time total (secs)	CC	6.976	17.696	55.744	0	0	4.352	0	0	0	48.352	0			CC	3.527	23.2	60.759	0	0	1.198	0	0	0	39.788	0			CC	6.72	21.16	78.647	0	0	3.228	0	0	0	74.704	0			CC	12.1018	11.6793	16.769
Mean Observer Scores		P0	P1	P2	P3	P4	P5	P6	P7	P8	P9	P11
Freeze time total (secs)	ND	2.24367	50.0187	79.8553	0	0	9.39633	0.144	1.086	0	76.835	16.2103
Freeze time total (secs)	NC	3.968	29.7227	88.193	0	0	11.8307	0.886667	0.62	0	81.9517	1.09833
Freeze time total (secs)	RC	4.79733	11.6613	53.6073	0	0	7.681	0.132667	0.808667	0	69.4227	1.132
Freeze time total (secs)	CC	5.741	20.6853	65.05	0	0	2.926	0	0	0	54.2813	0
Individual Observer Scores	Observer A	P0	P1	P2	P3	P4	P5	P6	P7	P8	P9	P11			Observer B	P0	P1	P2	P3	P4	P5	P6	P7	P8	P9	P11			Participant	P0	P1	P2	P3	P4	P5	P6	P7	P8	P9	P11			Intervention	Observer A	Observer B	Observer C
Freeze time (% total)	ND	0.0180336	0.262329	0.22782	0	0	0.0665108	0.0135644	0.0632448	0	0.353589	0			ND	0.0465527	0.288172	0.312543	0	0	0.0675485	0	0	0	0.305742	0.571887			ND	0.0207569	0.33396	0.387616	0	0	0.0922319	0	0.031803	0	0.436721	0			ND	0.091372	0.144768	0.118463
Freeze time (% total)	NC	0.0629906	0.137087	0.238112	0	0	0.0824231	0.0261492	0.0515664	0	0.241305	0			NC	0.0531686	0.193003	0.369072	0	0	0.0689172	0.0643235	0	0	0.378086	0.0375734			NC	0.0291348	0.191408	0.441272	0	0	0.124543	0	0	0	0.515718	0			NC	0.0763303	0.105831	0.11837
Freeze time (% total)	RC	0.0659297	0.0670968	0.165135	0	0	0.045259	0.0143083	0.0721004	0	0.361619	0			RC	0.0872858	0.109447	0.266133	0	0	0.076	0	0.0156964	0	0.316652	0.040357			RC	0.0251381	0.0608911	0.255626	0	0	0.106455	0	0	0	0.537372	0			RC	0.0719498	0.0828702	0.0895892
Freeze time (% total)	CC	0.081501	0.133414	0.243152	0	0	0.0385597	0	0	0	0.240485	0			CC	0.0413686	0.173497	0.262221	0	0	0.0107096	0	0	0	0.196229	0			CC	0.0799943	0.160888	0.339681	0	0	0.0291939	0	0	0	0.370469	0			CC	0.0670102	0.0621841	0.0891115
Mean Observer Scores		P0	P1	P2	P3	P4	P5	P6	P7	P8	P9	P11
Freeze time (% total)	ND	2.84477	29.482	30.9326	0	0	7.54304	0.452148	3.16826	0	36.5351	19.0629
Freeze time (% total)	NC	4.84313	17.3833	34.9485	0	0	9.1961	3.01576	1.71888	0	37.8369	1.25245
Freeze time (% total)	RC	5.94512	7.91451	22.8965	0	0	7.59046	0.476944	2.92656	0	40.5214	1.34523
Freeze time (% total)	CC	6.76213	15.5933	28.1685	0	0	2.61544	0	0	0	26.9061	0

## Sheet: Stage B video
Individual Observer Scores	Observer A	P0	P1	P4	P5	P7	P11	P12	P13			patient	2B15230	2B15231	2B15234	2B15235	2B15237	2B15241	2B15242	2B15243			patient	2B15230	2B15231	2B15234	2B15235	2B15237	2B15241	2B15242	2B15243				Intervention	Observer A	Observer B	Observer C
Step frequency total	ND	99.5389	97.6267	97.3183	85.2126	83.3353	97.2848	66.3111	67.2832			ND	98.287	83.3066	94.9985	84.3331	90.7423	97.2866	74.9572	58.1956			ND	98.2657	82.3227	98.3642	84.2586	91.3341	97.4634	71.5232	52.2502				ND	86.7389	85.2634	84.4727
Step frequency total	NC	89.9779	81.3658	63.2084	82.5568	78.2058	84.2683	49.9031	65.1473			NC	89.7685	76.3329	62.4528	86.0914	84.516	82.4975	59.6116	65.1217			NC	87.0866	71.8043	62.4333	88.6772	82.4395	83.0719	53.992	66.5946				NC	74.3292	75.7991	74.5124
Step frequency total	RC	99.1245	98.509	108.062	100.477	84.6979	106.964	62.6712	90.6288			RC	98.4197	85.3783	107.834	93.445	100.032	108.357	66.3812	83.2154			RC	97.9438	82.258	109.055	92.6806	98.6953	105.167	86.579	72.3361				RC	93.8917	92.8828	93.0894
Step frequency total	CC	109.954	100.85	116.912	89.6827	85.2676	104.156	96.0779	73.6327			CC	109.954	90.4529	114.009	88.8201	97.8861	105.887	94.6004	73.2394			CC	109.954	85.4128	105.579	88.3416	97.0737	103.482	95.429	74.3043				CC	97.0666	96.8562	94.9472
Mean Observer Scores	Observer A	P0	P1	P4	P5	P7	P11	P12	P13
Step frequency total	ND	98.6972	87.752	96.8937	84.6014	88.4706	97.3449	70.9305	59.243
Step frequency total	NC	88.9443	76.501	62.6982	85.7752	81.7204	83.2792	54.5023	65.6212
Step frequency total	RC	98.496	88.7151	108.317	95.5341	94.475	106.829	71.8771	82.0601
Step frequency total	CC	109.954	92.2386	112.167	88.9481	93.4092	104.508	95.3691	73.7255
Individual Observer Scores	Observer A	P0	P1	P4	P5	P7	P11	P12	P13			Observer B	P0	P1	P4	P5	P7	P11	P12	P13			Observer C	P0	P1	P4	P5	P7	P11	P12	P13				Intervention	Observer A	Observer B	Observer C
Completion time (total)	ND	53.346	109.089	105.119	75.693	84.238	54.582	49.313	389.696			ND	53.415	164.933	104.528	75.771	51.244	54.581	50.829	385.596			ND	52.816	122.445	82.652	75.838	50.912	54.482	49.075	390.429				ND	115.135	117.612	109.831
Completion time (total)	NC	57.014	130.153	92.551	78.128	96.668	62.301	58.313	185.119			NC	57.147	180.787	92.71	78.405	56.439	62.911	50.829	180.585			NC	56.84	179.655	91.778	77.472	56.405	62.476	50.563	172.987				NC	95.0309	94.9766	93.522
Completion time (total)	RC	53.569	100.803	55.246	71.957	81.466	49.082	56.964	144.325			RC	53.343	154.606	55.363	72.235	44.086	48.451	55.588	141.32			RC	52.377	153.906	54.743	71.536	44.683	49.35	39.155	138.52				RC	76.6765	78.124	75.5337
Completion time (total)	CC	46.803	98.463	84.936	65.899	90.773	48.677	22.794	162.971			CC	47.144	151.239	84.993	66.539	49.956	48.448	23.15	159.75			CC	46.11	143.304	84.96	65.541	49.756	48.414	22.949	159.883				CC	77.6645	78.9024	77.6146
Mean Observer Scores		P0	P1	P4	P5	P7	P11	P12	P13
Completion time (total)	ND	53.1923	132.156	97.433	75.7673	62.1313	54.5483	49.739	388.574
Completion time (total)	NC	57.0003	163.532	92.3463	78.0017	69.8373	62.5627	53.235	179.564
Completion time (total)	RC	53.0963	136.438	55.1173	71.9093	56.745	48.961	50.569	141.388
Completion time (total)	CC	46.6857	131.002	84.963	65.993	63.495	48.513	22.9643	160.868
Individual Observer Scores	Observer A	P0	P1	P4	P5	P7	P11	P12	P13			patient	2B15230	2B15231	2B15234	2B15235	2B15237	2B15241	2B15242	2B15243			patient	2B15230	2B15231	2B15234	2B15235	2B15237	2B15241	2B15242	2B15243				Intervention	Observer A	Observer B	Observer C
Symmetry (total)	ND	0.0903102	0.175015	0.199613	0.296028	0.132427	0.0643596	0.145663	0.17549			ND	0.099831	0.129301	0.300844	0.231056	0.159885	0.107517	0.14584	0.134915			ND	0.117981	0.047866	0.173244	0.238471	0.0759636	0.152313	0.12006	0.116211				ND	0.159863	0.163649	0.130264
Symmetry (total)	NC	0.140712	0.151933	0.0948286	0.202549	0.149876	0.217883	0.351677	0.111854			NC	0.198014	0.20463	0.118788	0.157671	0.124335	0.239963	0.1199	0.102277			NC	0.095466	0.0709977	0.080835	0.20407	0.111389	0.189515	0.129365	0.18592				NC	0.177664	0.158197	0.133445
Symmetry (total)	RC	0.0680284	0.11275	0.185844	0.195029	0.0749278	0.247212	0.0775895	0.072665			RC	0.177564	0.103545	0.196942	0.176098	0.118403	0.216026	0.032946	0.112657			RC	0.0667006	0.157428	0.242719	0.14142	0.0317786	0.177455	0.0395125	0.0526545				RC	0.129256	0.141773	0.113709
Symmetry (total)	CC	0.128036	0.180352	0.132033	0.0800964	0.10328	0.223398	0.111613	0.0331825			CC	0.227423	0.1519	0.134592	0.160993	0.0966058	0.258444	0.0417355	0.0794995			CC	0.126631	0.333635	0.0638413	0.124012	0.172339	0.0227872	0.0397855	0.0372504				CC	0.123999	0.143899	0.115035
Mean Observer Scores	Observer A	P0	P1	P4	P5	P7	P11	P12	P13
Symmetry (total)	ND	0.102707	0.117394	0.224567	0.255185	0.122758	0.108063	0.137188	0.142205
Symmetry (total)	NC	0.144731	0.14252	0.0981505	0.188097	0.128533	0.215787	0.200314	0.13335
Symmetry (total)	RC	0.104098	0.124574	0.208502	0.170849	0.0750364	0.213565	0.050016	0.0793255
Symmetry (total)	CC	0.160697	0.221963	0.110155	0.121701	0.124075	0.16821	0.064378	0.0499775
Individual Observer Scores	Observer A	P0	P1	P4	P5	P7	P11	P12	P13			patient	2B15230	2B15231	2B15234	2B15235	2B15237	2B15241	2B15242	2B15243			patient	2B15230	2B15231	2B15234	2B15235	2B15237	2B15241	2B15242	2B15243				Intervention	Observer A	Observer B	Observer C
No. Freezes (total)	ND	2	5	13	6	0	1	8	98			ND	1	5	8	3	0	0	5	46			ND	0	3	3	3	0	0	4	32				ND	16.625	8.5	5.625
No. Freezes (total)	NC	1	9	0	5	2	4	8	19			NC	0	10	0	3	0	4	5	4			NC	0	9	0	2	0	3	4	4				NC	6	3.25	2.75
No. Freezes (total)	RC	2	5	0	5	0	3	14	8			RC	0	2	0	4	0	1	15	2			RC	0	5	0	3	0	2	16	2				RC	4.625	3	3.5
No. Freezes (total)	CC	1	9	16	1	0	1	0	6			CC	0	4	10	1	1	0	0	0			CC	0	4	8	1	1	0	0	0				CC	4.25	2	1.75
Mean Observer Scores		P0	P1	P4	P5	P7	P11	P12	P13
No. Freezes (total)	ND	1	4.33333	8	4	0	0.333333	5.66667	58.6667
No. Freezes (total)	NC	0.333333	9.33333	0	3.33333	0.666667	3.66667	5.66667	9
No. Freezes (total)	RC	0.666667	4	0	4	0	2	15	4
No. Freezes (total)	CC	0.333333	5.66667	11.3333	1	0.666667	0.333333	0	2
Individual Observer Scores	Observer A	P0	P1	P4	P5	P7	P11	P12	P13			patient	2B15230	2B15231	2B15234	2B15235	2B15237	2B15241	2B15242	2B15243			patient	2B15230	2B15231	2B15234	2B15235	2B15237	2B15241	2B15242	2B15243				Intervention	Observer A	Observer B	Observer C
Freeze time total (secs)	ND	0.83	6.057	12.262	14.033	0	0.798	23.412	145.657			ND	0.665	7.458	11.489	16.744	0	0	18.102	98.824			ND	0	11.122	6.861	17.676	0	0	25.799	161.651				ND	25.3811	19.1602	27.8886
Freeze time total (secs)	NC	0.632	26.87	0	6.717	1.463	4.918	21.162	17.191			NC	0	31.967	0	7.124	0	4.059	22.648	6.965			NC	0	44.521	0	7.889	0	4.525	29.612	11.265				NC	9.86913	9.09538	12.2265
Freeze time total (secs)	RC	0.632	12.155	0	7.782	0	4.154	31.113	5.296			RC	0	11.055	0	10.154	0	1.896	21.757	2.3			RC	0	14.684	0	9.72	0	6.257	20.981	3.033				RC	7.6415	5.89525	6.83438
Freeze time total (secs)	CC	0.365	11.472	22.003	0.565	0	0.531	0	3.899			CC	0	12.054	14.153	0.666	0.565	0	0	0			CC	0	8.591	26.772	1.464	4.924	0	0	0				CC	4.85438	3.42975	5.21887
Mean Observer Scores		P0	P1	P4	P5	P7	P11	P12	P13
Freeze time total (secs)	ND	0.498333	8.21233	10.204	16.151	0	0.266	22.4377	135.377
Freeze time total (secs)	NC	0.210667	34.4527	0	7.24333	0.487667	4.50067	24.474	11.807
Freeze time total (secs)	RC	0.210667	12.6313	0	9.21867	0	4.10233	24.617	3.543
Freeze time total (secs)	CC	0.121667	10.7057	20.976	0.898333	1.82967	0.177	0	1.29967
Individual Observer Scores	Observer A	P0	P1	P4	P5	P7	P11	P12	P13			patient	2B15230	2B15231	2B15234	2B15235	2B15237	2B15241	2B15242	2B15243			patient	2B15230	2B15231	2B15234	2B15235	2B15237	2B15241	2B15242	2B15243				Intervention	Observer A	Observer B	Observer C
Freeze time (% total)	ND	0.0155588	0.0555235	0.116649	0.185394	0	0.0146202	0.474763	0.373771			ND	0.0124497	0.0452184	0.109913	0.220982	0	0	0.356135	0.256289			ND	0	0.0908326	0.0830107	0.233076	0	0	0.525706	0.414034				ND	0.154535	0.125123	0.168332
Freeze time (% total)	NC	0.011085	0.206449	0	0.0859743	0.0151343	0.0789393	0.362904	0.0928646			NC	0	0.176821	0	0.0908616	0	0.0645197	0.445572	0.0385691			NC	0	0.247814	0	0.10183	0	0.0724278	0.585646	0.0651205				NC	0.106669	0.102043	0.134105
Freeze time (% total)	RC	0.0117979	0.120582	0	0.108148	0	0.0846339	0.546187	0.036695			RC	0	0.0715043	0	0.140569	0	0.0391323	0.391397	0.0162751			RC	0	0.0954089	0	0.135876	0	0.126788	0.535845	0.0218958				RC	0.113505	0.0823598	0.114477
Freeze time (% total)	CC	0.00779865	0.116511	0.259054	0.00857373	0	0.0109086	0	0.0239245			CC	0	0.0797017	0.16652	0.0100092	0.01131	0	0	0			CC	0	0.0599495	0.315113	0.0223372	0.0989629	0	0	0				CC	0.0533463	0.0334425	0.0620453
Mean Observer Scores	patient	B15230	B15231	B15234	B15235	B15237	B15241	B15242	B15243
Freeze time (% total)	ND	0.933616	6.38582	10.3191	21.315	0	0.48734	45.2201	34.8031
Freeze time (% total)	NC	0.3695	21.0362	0	9.28887	0.504476	7.19623	46.4707	6.55181
Freeze time (% total)	RC	0.393262	9.58317	0	12.8198	0	8.35181	49.1143	2.49553
Freeze time (% total)	CC	0.259955	8.53873	24.6895	1.364	3.67576	0.363621	0	0.797483

## Sheet: Stage C video
Individual Observer Scores	Observer A	P0	P1	P2	P3	P7	P9	P11	P13	P14	P15	P16			Observer B	P0	P1	P2	P3	P7	P9	P11	P13	P14	P15	P16			Observer C	P0	P1	P2	P3	P7	P9	P11	P13	P14	P15	P16		Intervention	Observer A	Observer B	Observer C
Step frequency total	ND	100.91	109.611	52.9832	99.1456	103.712	63.4141	109.811	80.7693	111.059	31.1523	94.1826			ND	102.871	100.927	45.7016	98.0349	101.534	61.1126	109.144	76.7353	112.689	30.3279	92.9319			ND	96.7328	97.8457	42.5739	93.7584	95.058	54.8852	103.311	76.4521	105.979	28.8777	88.1923		ND	86.9773	84.7281	80.3333
Step frequency total	NC	94.1392	88.2948	61.9242	103.115	98.6925	66.331	106.132	81.2954	112.42	16.7061	77.271			NC	93.3419	83.1612	56.8084	99.8157	95.4494	67.0472	104.352	64.3208	108.709	15.8497	77.7222			NC	90.8022	83.1513	53.1418	100.895	92.5296	63.9514	101.454	68.289	104.212	15.8191	77.2562		NC	82.3929	78.7798	77.4093
Step frequency total	RC	104.205	98.357	91.2382	102.157	102.807	74.6687	110.723	101.506	118.821	81.1585	89.6489			RC	97.9186	91.5753	76.1051	92.5447	94.0933	67.5729	100.065	97.2153	112.712	53.9392	82.1616			RC	107.867	94.3858	71.8363	102.457	103.714	71.1368	110.675	96.1417	120.598	81.5869	89.4323		RC	97.7537	87.8094	95.4393
Step frequency total	CC	105.229	93.4959	92.4822	95.4777	95.0219	77.3743	105.602	77.6222	90.2664	47.7547	87.0262			CC	105.303	87.9752	77.0402	93.864	94.9148	75.9685	105.485	75.2659	89.7649	43.2094	86.5054			CC	104.867	84.9469	73.4155	95.1655	95.0378	76.0889	105.206	74.8354	89.7573	47.2004	87.0072		CC	87.9412	85.0269	84.8662
Mean Observer Scores	patient	C15230	C15231	C15232	C15233	C15237	C15239	C15241	C15243	C15244	C15245	C15246
Step frequency total	ND	100.171	102.795	47.0863	96.9797	100.101	59.804	107.422	77.9856	109.909	30.1193	91.7689
Step frequency total	NC	92.7611	84.8691	57.2915	101.275	95.5572	65.7765	103.979	71.3017	108.447	16.125	77.4165
Step frequency total	RC	103.33	94.7727	79.7266	99.053	100.205	71.1262	107.155	98.2876	117.377	72.2282	87.0809
Step frequency total	CC	105.133	88.806	80.9793	94.8357	94.9915	76.4772	105.431	75.9079	89.9295	46.0548	86.8463
Individual Observer Scores	Observer A	P0	P1	P2	P3	P7	P9	P11	P13	P14	P15	P16			Observer B	C15230	C15231	C15232	C15233	C15237	C15239	C15241	C15243	C15244	C15245	C15246			Observer C	C15230	C15231	C15232	C15233	C15237	C15239	C15241	C15243	C15244	C15245	C15246		Intervention	Observer A	Observer B	Observer C
Completion time (total)	ND	58.976	133.837	572.446	71.717	60.869	210.994	64.128	186.457	70.006	83.782	71.509			ND	60.33	133.463	570.439	70.671	62.131	191.45	64.024	179.057	68.019	84.081	71.821			ND	58.629	132.76	565.839	69.471	59.865	201.147	62.424	181.29	67.918	84.148	70.722		ND	144.066	141.408	141.292
Completion time (total)	NC	63.969	174.982	373.521	66.041	62.468	192.67	66.259	223.629	92.352	138.273	80.863			NC	63.926	174.24	378.641	66.548	64.328	189.717	68.022	211.751	94.415	138.173	80.346			NC	65.595	173.539	376.54	67.547	66.163	189.519	69.886	214.383	95.516	138.44	80.848		NC	139.548	139.101	139.816
Completion time (total)	RC	58.575	159.521	227.865	63.769	62.064	196.066	61.93	142.455	90.186	6.284	78.456			RC	58.33	153.644	224.295	64.379	61.759	190.017	62.29	138.867	89.665	6.118	78.975			RC	58.131	159.24	225.095	64.212	61.461	168.689	61.992	134.801	90.181	6.251	78.044		RC	104.288	102.576	100.736
Completion time (total)	CC	58.987	130.594	333.794	74.712	81.907	168.273	71.181	151.503	87.211	11.936	71.426			CC	58.619	128.559	329.049	76.054	81.902	166.648	71.226	151.463	87.041	11.803	71.775			CC	59.052	131.023	327.315	74.886	81.867	168.75	69.398	149.929	85.678	10.805	71.311		CC	112.866	112.194	111.819
Mean Observer Scores		P0	P1	P2	P3	P7	P9	P11	P13	P14	P15	P16
Completion time (total)	ND	59.3117	133.353	569.575	70.6197	60.955	201.197	63.5253	182.268	68.6477	84.0037	71.3507
Completion time (total)	NC	64.4967	174.254	376.234	66.712	64.3197	190.635	68.0557	216.588	94.0943	138.295	80.6857
Completion time (total)	RC	58.3453	157.468	225.752	64.12	61.7613	184.924	62.0707	138.708	90.0107	6.21767	78.4917
Completion time (total)	CC	58.886	130.059	330.053	75.2173	81.892	167.89	70.6017	150.965	86.6433	11.5147	71.504
Individual Observer Scores	Observer A	P0	P1	P2	P3	P7	P9	P11	P13	P14	P15	P16			Observer B	C15230	C15231	C15232	C15233	C15237	C15239	C15241	C15243	C15244	C15245	C15246			Observer C	C15230	C15231	C15232	C15233	C15237	C15239	C15241	C15243	C15244	C15245	C15246		Intervention	Observer A	Observer B	Observer C
Symmetry (total)	ND	0.108971	0.115702	0.615973	0.057594	0.163129	0.424425	0.205616	0.24106	0.116743	0.48744	0.0593732			ND	0.071192	0.121261	0.427107	0.0401157	0.0785126	0.31733	0.20927	0.15015	0.127755	0.3502	0.111194			ND	0.0544372	0.153659	0.527987	0.121047	0.0883463	0.39556	0.207793	0.158425	0.063154	0.65337	0.0675338		ND	0.236002	0.18219	0.226483
Symmetry (total)	NC	0.126741	0.11929	0.434263	0.0893064	0.120232	0.25492	0.235455	0.22072	0.116184	0.7375	0.11042			NC	0.137255	0.097324	0.54984	0.069362	0.0724653	0.38814	0.25145	0.042536	0.0985223	0.736	0.0915464			NC	0.0948102	0.106771	0.39847	0.0993364	0.103055	0.33103	0.219265	0.054471	0.0573339	0.34271	0.0753728		NC	0.233185	0.230404	0.171148
Symmetry (total)	RC	0.0893536	0.0798913	0.296463	0.068619	0.182788	0.32521	0.0796022	0.0677045	0.0775372	0.0080987	0.136487			RC	0.10123	0.204473	0.31841	0.0834364	0.0761752	0.330485	0.118537	0.10572	0.229762	0.0033003	0.0754485			RC	0.0672806	0.139134	0.388903	0.0800324	0.076685	0.35252	0.137163	0.0492855	0.097707	0.17197	0.0668889		RC	0.128341	0.149725	0.147961
Symmetry (total)	CC	0.109645	0.104735	0.503823	0.0921625	0.128428	0.222355	0.277466	0.069398	0.0656878	0.10653	0.0408802			CC	0.0773344	0.076913	0.381136	0.115911	0.154608	0.159245	0.194856	0.0320444	0.171839	0.069347	0.0992604			CC	0.063954	0.16803	0.46602	0.112352	0.127016	0.250005	0.159714	0.0842715	0.0840028	0.0074643	0.0539599		CC	0.156465	0.139318	0.143345
Mean Observer Scores	patient	P0	P1	P2	P3	P7	P9	P11	P13	P14	P15	P16
Symmetry (total)	ND	0.0782	0.130207	0.523689	0.072919	0.109996	0.379105	0.20756	0.183212	0.102551	0.497003	0.0793671
Symmetry (total)	NC	0.119602	0.107795	0.460858	0.0860016	0.0985841	0.324697	0.23539	0.105909	0.0906801	0.605403	0.0924464
Symmetry (total)	RC	0.0859548	0.141166	0.334592	0.0773626	0.111883	0.336072	0.111767	0.0742367	0.135002	0.061123	0.0929415
Symmetry (total)	CC	0.0836444	0.116559	0.450326	0.106809	0.136684	0.210535	0.210679	0.0619046	0.107177	0.0611138	0.0647002
Individual Observer Scores	Observer A	P0	P1	P2	P3	P7	P9	P11	P13	P14	P15	P16			Observer B	C15230	C15231	C15232	C15233	C15237	C15239	C15241	C15243	C15244	C15245	C15246			Observer C	C15230	C15231	C15232	C15233	C15237	C15239	C15241	C15243	C15244	C15245	C15246		Intervention	Observer A	Observer B	Observer C
No. Freezes (total)	ND	2	13	150	0	0	63	1	16	5	6	1			ND	0	7	54	0	0	22	0	3	0	5	0			ND	0	6	53	0	0	22	1	7	0	3	0		ND	23.3636	8.27273	8.36364
No. Freezes (total)	NC	0	23	103	0	0	67	0	33	5	27	1			NC	0	8	32	0	0	20	0	6	2	9	0			NC	1	9	30	0	0	20	0	14	3	6	0		NC	23.5455	7	7.54545
No. Freezes (total)	RC	3	12	61	0	0	46	0	9	5	0	0			RC	0	9	25	0	0	18	0	3	1	0	0			RC	0	8	18	0	0	19	0	5	2	0	0		RC	12.3636	5.09091	4.72727
No. Freezes (total)	CC	3	14	146	0	0	33	0	1	0	0	0			CC	1	7	41	0	0	18	0	0	0	0	0			CC	1	6	43	0	0	16	0	2	0	0	0		CC	17.9091	6.09091	6.18182
Mean Observer Scores	patient	P0	P1	P2	P3	P7	P9	P11	P13	P14	P15	P16
No. Freezes (total)	ND	0.666667	8.66667	85.6667	0	0	35.6667	0.666667	8.66667	1.66667	4.66667	0.333333
No. Freezes (total)	NC	0.333333	13.3333	55	0	0	35.6667	0	17.6667	3.33333	14	0.333333
No. Freezes (total)	RC	1	9.66667	34.6667	0	0	27.6667	0	5.66667	2.66667	0	0
No. Freezes (total)	CC	1.66667	9	76.6667	0	0	22.3333	0	1	0	0	0
Individual Observer Scores	Observer A	P0	P1	P2	P3	P7	P9	P11	P13	P14	P15	P16			Observer B	C15230	C15231	C15232	C15233	C15237	C15239	C15241	C15243	C15244	C15245	C15246			Observer C	C15230	C15231	C15232	C15233	C15237	C15239	C15241	C15243	C15244	C15245	C15246		Intervention	Observer A	Observer B	Observer C
Freeze time total (secs)	ND	1.727	10.148	263.885	0	0	80.141	0.233	37.271	2.461	46.115	0.531			ND	0	24.047	267.257	0	0	54.055	0	27.094	0	54.624	0			ND	0	17.984	192.966	0	0	34.66	0.299	39.157	0	51.466	0		ND	40.2284	38.8252	30.5938
Freeze time total (secs)	NC	1.528	33.207	120.039	0	0	49.779	0	53.922	9.843	74.74	2.826			NC	0	34.34	153.375	0	0	40.255	0	64.852	8.719	89.235	0			NC	0.532	34.171	112.946	0	0	23.028	0	66.95	14.309	35.473	0		NC	31.444	35.5251	26.1281
Freeze time total (secs)	RC	2.292	32.409	69.97	0	0	46.519	0	7.062	4.957	0	0			RC	0	33.871	89.05	0	0	35.192	0	6.965	1.397	0	0			RC	0	30.109	50.494	0	0	36.859	0	6.933	2.462	0	0		RC	14.8372	15.1341	11.5325
Freeze time total (secs)	CC	5.283	18.535	139.415	0	0	32.089	0	0.9	0	0	0			CC	1.265	23.079	235.066	0	0	44.354	0	0	0	0	0			CC	0.367	13.99	169.267	0	0	32.824	0	3.365	0	0	0		CC	17.8384	27.6149	19.983
Mean Observer Scores	patient	P0	P1	P2	P3	P7	P9	P11	P13	P14	P15	P16
Freeze time total (secs)	ND	0.575667	17.393	241.369	0	0	56.2853	0.177333	34.5073	0.820333	50.735	0.177
Freeze time total (secs)	NC	0.686667	33.906	128.787	0	0	37.6873	0	61.908	10.957	66.4827	0.942
Freeze time total (secs)	RC	0.764	32.1297	69.838	0	0	39.5233	0	6.98667	2.93867	0	0
Freeze time total (secs)	CC	2.305	18.5347	181.249	0	0	36.4223	0	1.42167	0	0	0
Individual Observer Scores	Observer A	P0	P1	P2	P3	P7	P9	P11	P13	P14	P15	P16			Observer B	C15230	C15231	C15232	C15233	C15237	C15239	C15241	C15243	C15244	C15245	C15246			Observer C	C15230	C15231	C15232	C15233	C15237	C15239	C15241	C15243	C15244	C15245	C15246		Intervention	Observer A	Observer B	Observer C
Freeze time (% total)	ND	0.0292831	0.0758236	0.460978	0	0	0.379826	0.00363336	0.199891	0.0351541	0.550417	0.00742564			ND	0	0.181131	0.47232	0	0	0.268734	0	0.149451	0	0.649142	0			ND	0	0.134749	0.338276	0	0	0.181039	0.00467012	0.218685	0	0.6121	0		ND	0.158403	0.156434	0.135411
Freeze time (% total)	NC	0.0238866	0.189774	0.321371	0	0	0.258364	0	0.241123	0.106581	0.540525	0.034948			NC	0	0.197881	0.407327	0	0	0.212406	0	0.302505	0.0912831	0.644575	0			NC	0.00832212	0.196115	0.298293	0	0	0.121381	0	0.316173	0.151554	0.256729	0		NC	0.156052	0.168725	0.122597
Freeze time (% total)	RC	0.0391293	0.203164	0.307068	0	0	0.237262	0	0.0495735	0.0549642	0	0			RC	0	0.212704	0.395611	0	0	0.208621	0	0.0516688	0.0154911	0	0			RC	0	0.195966	0.225123	0	0	0.193977	0	0.0499255	0.0274578	0	0		RC	0.0810147	0.0803723	0.06295
Freeze time (% total)	CC	0.0895621	0.141928	0.417668	0	0	0.190696	0	0.00594048	0	0	0			CC	0.0214218	0.176145	0.718164	0	0	0.262839	0	0	0	0	0			CC	0.00626077	0.108822	0.514413	0	0	0.196966	0	0.0222166	0	0	0		CC	0.0768904	0.107143	0.0771525
Mean Observer Scores	patient	P0	P1	P2	P3	P7	P9	P11	P13	P14	P15	P16
Freeze time (% total)	ND	0.976103	13.0568	42.3858	0	0	27.6533	0.276783	18.9342	1.1718	60.3886	0.247521
Freeze time (% total)	NC	1.07362	19.459	34.2331	0	0	19.7384	0	28.66	11.6473	48.061	1.16493
Freeze time (% total)	RC	1.30431	20.3945	30.9267	0	0	21.3287	0	5.03893	3.26377	0	0
Freeze time (% total)	CC	3.90816	14.2298	55.0082	0	0	21.6834	0	0.938571	0	0	0

## Sheet: Stage B TUG video
Individual Observer Scores	Observer A	P0	P1	P4	P5	P7	P11	P12	P13			Observer B	P0	P1	P4	P5	P7	P11	P12	P13			Observer C	P0	P1	P4	P5	P7	P11	P12	P13				Intervention	Observer A	Observer B	Observer C
Step frequency (TUG)	NC	83.1354	111.486	141.356	128.883	97.897	148.571	48.1785	103.002			NC	81.9672	106.555	137.809	135.176	92.2131	128.806	50.9038	97.3834			NC	83.0368	113.911	144.605	106.589	98.9736	128.806	44.3172	106.075				NC	107.814	103.852	103.289
Step frequency (TUG)	RC	85.4006	92.2761	92.3952	97.3164	82.0954	105.551	48.2661	78.8901			RC	85.2619	92.1187	90.0901	93.5374	73.3753	102.701	67.3432	72.7632			RC	87.6461	98.8649	91.5063	99.1587	81.9992	100.148	45.5436	79.0981				RC	85.2739	84.6488	85.4956
Step frequency (TUG)	CC	79.0068	89.2267	81.2274	74.6269	86.5979	83.4387	96.0978	56.5229			CC	75.1342	85.335	80.2855	73.9744	85.2965	79.3269	94.5342	60.6574			CC	78.8881	85.335	81.0811	73.9744	79.9087	84.7458	95.4474	57.1166				CC	80.8431	79.318	79.5621
Mean Observer Scores		P0	P1	P4	P5	P7	P11	P12	P13
Step frequency (TUG)	NC	82.7131	110.651	141.257	123.549	96.3612	135.394	47.7998	102.153
Step frequency (TUG)	RC	86.1028	94.4199	91.3305	96.6708	79.1566	102.8	53.7176	76.9171
Step frequency (TUG)	CC	77.6763	86.6322	80.8647	74.1919	83.9344	82.5038	95.3598	58.099
Individual Observer Scores	Observer A	P0	P1	P4	P5	P7	P11	P12	P13			Observer B	P0	P1	P4	P5	P7	P11	P12	P13			Observer C	P0	P1	P4	P5	P7	P11	P12	P13				Intervention	Observer A	Observer B	Observer C
Step length (TUG)	NC	0.5	0.357143	0.3125	0.3125	0.416667	0.3125	0.0657895	0.131579			NC	0.5	0.357143	0.3125	0.277778	0.416667	0.357143	0.0641026	0.138889			NC	0.5	0.357143	0.3125	0.357143	0.416667	0.357143	0.0735294	0.138889				NC	0.301085	0.303028	0.314127
Step length (TUG)	RC	0.5	0.416667	0.3125	0.357143	0.5	0.416667	0.0735294	0.15625			RC	0.5	0.416667	0.3125	0.357143	0.5	0.416667	0.0657895	0.166667			RC	0.5	0.416667	0.3125	0.357143	0.5	0.416667	0.0694444	0.15625				RC	0.341594	0.341929	0.341084
Step length (TUG)	CC	0.5	0.416667	0.416667	0.357143	0.5	0.357143	0.0862069	0.15625			CC	0.5	0.416667	0.416667	0.357143	0.5	0.357143	0.0862069	0.147059			CC	0.5	0.416667	0.416667	0.357143	0.5	0.357143	0.0862069	0.15625				CC	0.348759	0.347611	0.348759
Mean Observer Scores		P0	P1	P4	P5	P7	P11	P12	P13
Step length (TUG)	NC	0.5	0.357143	0.3125	0.315807	0.416667	0.342262	0.0678071	0.136452
Step length (TUG)	RC	0.5	0.416667	0.3125	0.357143	0.5	0.416667	0.0695878	0.159722
Step length (TUG)	CC	0.5	0.416667	0.416667	0.357143	0.5	0.357143	0.0862069	0.153186

## Sheet: stage C TUG video
Individual Observer Scores	Observer A	P0	P1	P2	P3	P7	P9	P11	P13	P14	P15	P16			Observer B	P0	P1	P2	P3	P7	P9	P11	P13	P14	P15	P16			Observer C	P0	P1	P2	P3	P7	P9	P11	P13	P14	P15	P16		Intervention	Observer A	Observer B	Observer C
Step frequency (TUG)	NC	132.802	122.262	122.624	200.602	177.891	119.007	120.309	94.8067	175.182	17.357	113.996			NC	131.752	122.137	124.146	161.998	182.927	108.794	120.206	101.426	171.723	16.5011	112.676			NC	135.685	119.107	120.822	207.182	172.982	114.932	123.748	93.4482	160.666	15.8191	112.676		NC	126.985	123.117	125.188
Step frequency (TUG)	RC	136.799	120.2	88.8513	117.763	145.128	85.5175	133.73	90.6344	127.728	95.4806	107.239			RC	136.612	114.979	87.5182	115.053	166.139	98.7151	133.531	102.887	125.457	98.0713	107.111			RC	140.911	114.979	114.117	124.309	124.352	99.4946	133.581	91.1681	128.79	81.5869	108.173		RC	113.552	116.916	114.678
Step frequency (TUG)	CC	118.812	107.886	104.651	115.237	99.3103	92.3432	122.387	66.5127	95.5985	55.2949	104.137			CC	117.096	110.614	128.605	111.49	97.5081	87.1903	117.944	72.4638	95.5414	50.8345	102.07			CC	117.096	108.696	129.437	116.279	97.5081	90.8465	140.064	66.8834	97.4619	47.2004	102.07		CC	98.379	99.2142	101.231
Mean Observer Scores		P0	P1	P2	P3	P7	P9	P11	P13	P14	P15	P16
Step frequency (TUG)	NC	133.413	121.169	122.531	189.927	177.933	114.244	121.421	96.5604	169.191	16.559	113.116
Step frequency (TUG)	RC	138.107	116.72	96.8287	119.042	145.206	94.5757	133.614	94.8964	127.325	91.7129	107.508
Step frequency (TUG)	CC	117.668	109.065	120.898	114.335	98.1089	90.1267	126.798	68.62	96.2006	51.1099	102.759
Individual Observer Scores	Observer A	P0	P1	P2	P3	P7	P9	P11	P13	P14	P15	P16			Observer B	P0	P1	P2	P3	P7	P9	P11	P13	P14	P15	P16			Observer C	P0	P1	P2	P3	P7	P9	P11	P13	P14	P15	P16		Intervention	Observer A	Observer B	Observer C
Step length (TUG)	NC	0.5	0.3125	0.25	0.25	0.357143	0.108696	0.357143	0.166667	0.25	0.0625	0.416667			NC stride length	0.5	0.3125	0.25	0.25	0.357143	0.119048	0.357143	0.166667	0.277778	0.0657895	0.416667			NC stride length	0.5	0.3125	0.25	0.3125	0.357143	0.125	0.357143	0.15625	0.25	0.0657895	0.416667		NC	0.275574	0.279339	0.28209
Step length (TUG)	RC	0.5	0.416667	0.357143	0.416667	0.357143	0.138889	0.416667	0.15625	0.3125	0.25	0.416667			RC stride length	0.5	0.416667	0.277778	0.416667	0.416667	0.119048	0.416667	0.15625	0.3125	0.25	0.416667			RC stride length	0.5	0.416667	0.357143	0.416667	0.357143	0.119048	0.416667	0.138889	0.3125	0.25	0.416667		RC	0.339872	0.336264	0.33649
Step length (TUG)	CC	0.5	0.357143	0.277778	0.416667	0.416667	0.125	0.3125	0.208333	0.3125	0.227273	0.416667			CC stride length	0.5	0.357143	0.227273	0.416667	0.416667	0.113636	0.3125	0.208333	0.3125	0.25	0.416667			CC stride length	0.5	0.357143	0.227273	0.416667	0.416667	0.125	0.357143	0.192308	0.3125	0.25	0.416667		CC	0.324593	0.321035	0.32467
Mean Observer Scores		P0	P1	P2	P3	P7	P9	P11	P13	P14	P15	P16
Step length (TUG)	NC	0.5	0.3125	0.25	0.270833	0.357143	0.117581	0.357143	0.163194	0.259259	0.064693	0.416667
Step length (TUG)	RC	0.5	0.416667	0.330688	0.416667	0.376984	0.125661	0.416667	0.150463	0.3125	0.25	0.416667
4	CC	0.5	0.357143	0.244108	0.416667	0.416667	0.121212	0.327381	0.202991	0.3125	0.242424	0.416667

## Sheet: Stage B TUG device
Stage B		Participant
Device		P0	P1	P4	P5	P7	P11	P12	P13		Mean
Step frequency TUG	NC	79.9	106	102.3	97	94.2	113.4	50.1	96.4		92.4125
Step frequency TUG	RC	93	94.2	87.2	98.5	79.7	91.2	65.8	82		86.45
Step frequency TUG	CC	81.2	78.8	83.9	76	85.3	79.6	86.2	66.8		79.725
Stage B		Participant
Device		P0	P1	P4	P5	P7	P11	P12	P13		Mean
Step length TUG	NC	0.398	0.321	0.281	0.36	0.442	0.347	0.119	0.172		0.305
Step length TUG	RC	0.445	0.398	0.334	0.361	0.538	0.428	0.112	0.188		0.3505
Step length TUG	CC	0.469	0.434	0.384	0.402	0.52	0.38	0.142	0.161		0.3615

## Sheet: Stage C TUG device
Stage C		Participant
Device		P0	P1	P2	P3	P7	P9	P11	P13	P14	P15	P16		Mean
Step frequency TUG	NC	90.2	97.8	99.5	129.1	128.3	98.8	99.7	89.8	126.3	22.1	94.4		97.8182
Step frequency TUG	RC	92	91.1	92.3	86.7	98.6	93	96.1	78.4	107.4	69.9	86.6		90.1909
Step frequency TUG	CC	81.7	82.4	102.9	77.1	75.9	79.2	100.1	63.2	82.8	63.7	79.6		80.7818
Stage C		Participant
Device		P0	P1	P2	P3	P7	P9	P11	P13	P14	P15	P16		Mean
Step length TUG	NC	0.438	0.34	0.261	0.273	0.308	0.203	0.341	0.199	0.255	0.18	0.431		0.293545
Step length TUG	RC	0.439	0.451	0.302	0.381	0.431	0.171	0.378	0.185	0.289	0.299	0.422		0.340727
Step length TUG	CC	0.477	0.391	0.23	0.451	0.386	0.199	0.329	0.239	0.305	0.278	0.433		0.338
